# Supplementary material for: Probabilistic Risk Assessment of Polioencephalomalacia from Texas Beef Consuming Rations Containing Multiple Sources of Dietary Sulfur
Source: Animals (Basel). 2024 Aug 19;14(16):2400. doi: 10.3390/ani14162400 (PMC11350863; doi:10.3390/ani14162400)
Supplement: Supplementary file 1 [file animals-14-02400-s001.zip]

Archive with 1 entries (1 files):
- animals-3110781-supplementary.xlsx
