# Supplementary material for: Probabilistic Risk Assessment of Polioencephalomalacia from Texas Beef Consuming Rations Containing Multiple Sources of Dietary Sulfur
Source: Animals (Basel). 2024 Aug 19;14(16):2400. doi: 10.3390/ani14162400 (PMC11350863; doi:10.3390/ani14162400)
Supplement: Supplementary file 1 [file animals-14-02400-s001.zip › animals-3110781-supplementary.xlsx]

## Sheet: S in TX DDGS
Table S1: S content in Texas DDGS reported by OTSC
Fiscal Year	Product Class Type	Product Class	Product	Reported Result		No. of samples	331
2011	88	Brewers & Distillers Products	CORN DISTILLERS DRIED GRAIN WITH SOLUBLES	0.7		Min	0.24
2011	88	Brewers & Distillers Products	Corn Distillers Dried Grains with Solubles	0.69		Max	1.11
2012	88	Brewers & Distillers Products	DRIED DISTILLERS GRAINS	0.82		Avg	0.687492
2012	88	Brewers & Distillers Products	CORN DISTILLERS DRIED GRAINS WITH SOLUBLES	0.72		Std	0.19276
2012	88	Brewers & Distillers Products	DDG/S CORN DISTILLERS DRIED GRAINS WITH SOLUBLES	0.87		>0.3	329	0.993958
2012	88	Brewers & Distillers Products	DRIED DISTILLERS GRAINS	0.9		>0.4	297	0.897281
2012	88	Brewers & Distillers Products	DDG/S CORN DISTILLERS DRIED GRAINS WITH SOLUBLES	0.93
2012	88	Brewers & Distillers Products	Producers 570/2031 Dried Distillers Grain	0.81			2011	2012	2013	2014	2015	2016	2017	2018	2019	2020
2012	88	Brewers & Distillers Products	Corn Distillers Dried Grain with Solubles	0.83		Total samples	2	20	70	79	88	7	25	29	9	2
2012	88	Brewers & Distillers Products	LICK AND GROW DDG	0.7		Average	0.695	0.7195	0.696857	0.687468	0.685909	0.624286	0.7192	0.65	0.668889	0.555
2012	88	Brewers & Distillers Products	DRY DISTILLER GRAINS	1.11		0.15% or less	0	0	0		0					0
2012	88	Brewers & Distillers Products	corn distiller's dried grains with solubles 12b130	0.41		0.16 to 0.3	0	0	2							0
2012	88	Brewers & Distillers Products	corn distiller's dried grains with solubles 12b130	0.41		0.3 to 0.4	0	0	7		12	1				1
2012	88	Brewers & Distillers Products	corn distiller's dried grains with solubles 12b130	0.41		>0.41	2	20	61	70	76	6	25	27	9	1
2012	88	Brewers & Distillers Products	corn distiller's dried grains with solubles 12b130	0.46		Total	2	20	70	70	88	7	25	27	9	2
2012	88	Brewers & Distillers Products	CORN DISTILLERS DRIED GRAINS WITH SOLUBLES	0.66
2012	88	Brewers & Distillers Products	Corn Distillers Dried Grains with Solubles	0.67
2012	88	Brewers & Distillers Products	DRIED DISTILLERS GRAINS	0.88			% frequency	2012	2013	2014	2015	2016	2017	2018	2019
2012	88	Brewers & Distillers Products	Corn Distillers Dried Grains with Solubles	0.65			0.3% S or less	0	0.0285714	0	0	0	0	0	0
2012	88	Brewers & Distillers Products	Corn Distillers Dried Grains with Solubles	0.61			> 0.3% - 0.4% S	0	0.1	0	0.136364	0.142857	0	0	0
2012	88	Brewers & Distillers Products	DRIED DISTILLERS GRAINS	0.9			> 0.4% S	1	0.871429	1	0.863636	0.857143	1	1	1
2012	88	Brewers & Distillers Products	CORN DRIED DISTILLERS GRAINS WITH SOLUBLES	0.64
2013	88	Brewers & Distillers Products	CORN DISTILLERS DRIED GRAIN WITH SOLUBLES (CRUDE PROTEIN 23%)	0.44
2013	88	Brewers & Distillers Products	CORN WET DISTILLERS GRAINS WITH SOLUBLES	0.24		% frequency	2011	2012	2013	2014	2015	2016	2017	2018	2019	2020
2013	88	Brewers & Distillers Products	CORN DRIED DISTILLERS GRAINS WITH SOLUBLES	1.01		0.3% or less	0	0	0.0285714	0	0	0	0	0	0	0
2013	88	Brewers & Distillers Products	CORN DRIED DISTILLERS GRAINS WITH SOLUBLES	0.83		> 0.3% - 0.4%	0	0	0.1	0	0.136364	0.142857	0	0	0	1
2013	88	Brewers & Distillers Products	CORN DRIED DISTILLERS GRAINS WITH SOLUBLES	0.55		> 0.4%	1	1	0.871429	1	0.863636	0.857143	1	1	1	1
2013	88	Brewers & Distillers Products	CORN DRIED DISTILLERS GRAINS WITH SOLUBLES	1.09
2013	88	Brewers & Distillers Products	DISTILLERS DRIED GRAIN (CORN)	0.57
2013	88	Brewers & Distillers Products	CORN DISTILLERS DRIED GRAIN	0.65
2013	88	Brewers & Distillers Products	CORN DISTILLERS DRIED GRAIN	0.38		One sample T test
2013	88	Brewers & Distillers Products	CORN DISTILLERS DRIED GRAIN	0.37
2013	88	Brewers & Distillers Products	CORN DISTILLERS DRIED GRAIN	0.41
2013	88	Brewers & Distillers Products	DISTILLERS DRIED GRAINS WITH SOLUBLES	0.49
2013	88	Brewers & Distillers Products	DISTILLERS DRIED GRAINS WITH SOLUBLES	0.41
2013	88	Brewers & Distillers Products	DISTILLERS DRIED GRAINS WITH SOLUBLES	0.55
2013	88	Brewers & Distillers Products	GRAIN SORGHUM DISTILLERS DRIED GRAIN WITH SOLUBLES	0.47
2013	88	Brewers & Distillers Products	POET DDG/S CORN DISTILLERS DRIED GRAINS WITH SOLUBLES	1.01
2013	88	Brewers & Distillers Products	CORN DISTILLERS DRIED GRAINS WITH SOLUBLES	0.28
2013	88	Brewers & Distillers Products	CORN DISTILLERS DRIED GRAINS WITH SOLUBLES	0.39
2013	88	Brewers & Distillers Products	CORN DISTILLERS DRIED GRAIN WITH SOLUBLES (CRUDE PROTEIN 23%)	0.36
2013	88	Brewers & Distillers Products	CORN DISTILLERS DRIED GRAIN WITH SOLUBLES	0.7
2013	88	Brewers & Distillers Products	CORN DISTILLERS DRIED GRAIN WITH SOLUBLES	1.05
2013	88	Brewers & Distillers Products	CORN DISTILLERS DRIED GRAIN WITH SOLUBLES	1.04
2013	88	Brewers & Distillers Products	DRIED DISTILLERS GRAINS WITH SOLUBLES (DDGS)	1.01
2013	88	Brewers & Distillers Products	DRIED DISTILLERS GRAINS WITH SOLUBLES (DDGS)	1.02
2013	88	Brewers & Distillers Products	CORN DRIED DISTILLERS GRAINS WITH SOLUBLES	0.61
2013	88	Brewers & Distillers Products	CORN DRIED DISTILLERS GRAINS WITH SOLUBLES	0.67
2013	88	Brewers & Distillers Products	CORN DISTILLERS DRIED GRAINS WITH SOLUBLES	0.61
2013	88	Brewers & Distillers Products	CORN DISTILLERS DRIED GRAINS WITH SOLUBLES	0.61
2013	88	Brewers & Distillers Products	Corn Distillers Dried Grain with Solubles	0.78
2013	88	Brewers & Distillers Products	Corn Distillers Dried Grain with Solubles	0.82
2013	88	Brewers & Distillers Products	Corn Distillers Dried Grain with Solubles	0.83
2013	88	Brewers & Distillers Products	corn distillers dried grain with solubles	0.83
2013	88	Brewers & Distillers Products	corn distillers dried grain with solubles	0.79
2013	88	Brewers & Distillers Products	corn distillers dried grain with solubles	0.78
2013	88	Brewers & Distillers Products	DRIED DISTILLERS GRAINS	1
2013	88	Brewers & Distillers Products	DRIED DISTILLERS GRAINS	1
2013	88	Brewers & Distillers Products	DRIED DISTILLERS GRAINS	0.99
2013	88	Brewers & Distillers Products	DAKOTA GOLD CORN DISTILLERS DRIED GRAINS WITH SOLUBLES	0.9
2013	88	Brewers & Distillers Products	DAKOTA GOLD CORN DISTILLERS DRIED GRAINS WITH SOLUBLES	0.93
2013	88	Brewers & Distillers Products	DAKOTA GOLD CORN DISTILLERS DRIED GRAINS WITH SOLUBLES	0.8
2013	88	Brewers & Distillers Products	DAKOTA GOLD CORN DISTILLERS DRIED GRAINS WITH SOLUBLES	0.78
2013	88	Brewers & Distillers Products	POET DDG/S CORN DISTILLERS DRIED GRAINS WITH SOLUBLES	0.53
2013	88	Brewers & Distillers Products	CORN DISTILLERS DRIED GRAIN	1.05
2013	88	Brewers & Distillers Products	DISTILLERS DRIED GRAINS WITH SOLUBLES	1.02
2013	88	Brewers & Distillers Products	DAKOTA GOLD CORN DISTILLERS DRIED GRAINS WITH SOLUBLES	0.96
2013	88	Brewers & Distillers Products	007073 SORGHUM DISTILLERS DRIED GRAINS WITH SOLUBLES	0.51
2013	88	Brewers & Distillers Products	CORN DISTILLERS DRIED GRAINS WITH SOLUBLES	0.45
2013	88	Brewers & Distillers Products	HI-PRO FEEDS CORN DISTILLERS DRIED GRAINS WITH SOLUBLES	0.63
2013	88	Brewers & Distillers Products	HI-PRO FEEDS CORN DISTILLERS DRIED GRAINS WITH SOLUBLES	0.44
2013	88	Brewers & Distillers Products	DDG's	0.79
2013	88	Brewers & Distillers Products	CORN DISTILLERS DRIED GRAINS WITH SOLUBLES	0.92
2013	88	Brewers & Distillers Products	LICK AND GROW DDG	0.84
2013	88	Brewers & Distillers Products	DDG's	0.47
2013	88	Brewers & Distillers Products	CORN DISTILLERS DRIED GRAIN WITH SOLUBLES	0.82
2013	88	Brewers & Distillers Products	DRY DISTILLER GRAINS	0.89
2013	88	Brewers & Distillers Products	DRY DISTILLER GRAINS WITH SOLUBLES	0.32
2013	88	Brewers & Distillers Products	MIDSOL DISTILLERS DRIED GRAINS WITH SOLUABLES	0.87
2013	88	Brewers & Distillers Products	CORN DISTILLERS DRIED GRAINS WITH SOLUBLES	0.54
2013	88	Brewers & Distillers Products	CORN DISTILLERS DRIED GRAINS WITH SOLUBLES	0.52
2013	88	Brewers & Distillers Products	CORN DISTILLERS DRIED GRAINS WITH SOLUBLES	0.68
2013	88	Brewers & Distillers Products	CORN DISTILLERS DRIED GRAINS WITH SOLUBLES	0.67
2013	88	Brewers & Distillers Products	CORN DISTILLERS DRIED GRAINS WITH SOLUBLES	0.45
2013	88	Brewers & Distillers Products	CORN DISTILLERS DRIED GRAINS	0.6
2013	88	Brewers & Distillers Products	DAKOTA GOLD CORN DISTILLERS DRIED GRAINS WITH SOLUBLES	0.91
2013	88	Brewers & Distillers Products	DAKOTA GOLD CORN DISTILLERS DRIED GRAINS WITH SOLUBLES	0.94
2013	88	Brewers & Distillers Products	CORN DISTILLERS DRIED GRAIN WITH SOLUBLES	0.86
2013	88	Brewers & Distillers Products	DRIED DISTILLERS GRAINS WITH SOLUBLES	0.37
2013	88	Brewers & Distillers Products	DRIED DISTILLERS GRAINS WITH SOLUBLES	0.37
2013	88	Brewers & Distillers Products	SOLULAC CORN DISTILLERS DRIED GRAINS WITH SOLUBLES	0.53
2013	88	Brewers & Distillers Products	POET DDG/S CORN DISTILLERS DRIED GRAINS WITH SOLUBLES	0.78
2014	88	Brewers & Distillers Products	DAKOTA GOLD CORN DISTILLERS DRIED GRAINS WITH SOLUBLES	1
2014	88	Brewers & Distillers Products	CORN DRIED DISTILLERS GRAINS WITH SOLUBLES	0.81
2014	88	Brewers & Distillers Products	CORN DRIED DISTILLERS GRAINS WITH SOLUBLES	0.47
2014	88	Brewers & Distillers Products	CORN DRIED DISTILLERS GRAINS WITH SOLUBLES	0.43
2014	88	Brewers & Distillers Products	CORN DISTILLERS DRIED GRAIN	0.65
2014	88	Brewers & Distillers Products	CORN DISTILLERS DRIED GRAIN	0.34
2014	88	Brewers & Distillers Products	CORN DISTILLERS DRIED GRAIN	0.53
2014	88	Brewers & Distillers Products	CORN DISTILLERS DRIED GRAINS WITH SOLUBLES	0.63
2014	88	Brewers & Distillers Products	DISTILLERS DRIED GRAINS WITH SOLUBLES	0.38
2014	88	Brewers & Distillers Products	CORN DRIED DISTILLERS GRAINS WITH SOLUBLES	0.55
2014	88	Brewers & Distillers Products	DISTILLERS DRIED GRAINS WITH SOLUBLES	0.77
2014	88	Brewers & Distillers Products	CORN DISTILLERS DRIED GRAINS WITH SOLUBLES (MAIZE DISTILLERS GRAINS WITH SOLUBLES DEHYDRATED)	0.62
2014	88	Brewers & Distillers Products	CORN DISTILLERS DRIED GRAINS WITH SOLUBLES (MAIZE DISTILLERS GRAINS WITH SOLUBLES DEHYDRATED)	0.62
2014	88	Brewers & Distillers Products	CORN DISTILLERS DRIED GRAINS WITH SOLUBLES (MAIZE DISTILLERS GRAINS WITH SOLUBLES DEHYDRATED)	0.63
2014	88	Brewers & Distillers Products	CORN DISTILLERS DRIED GRAINS W/SOLUBLES (DDGS)	0.66
2014	88	Brewers & Distillers Products	CORN DISTILLERS DRIED GRAINS W/SOLUBLES (DDGS)	0.67
2014	88	Brewers & Distillers Products	CORN DISTILLERS DRIED GRAINS WITH SOLUBLES	0.91
2014	88	Brewers & Distillers Products	CORN DISTILLERS DRIED GRAINS WITH SOLUBLES	0.92
2014	88	Brewers & Distillers Products	DRIED DISTILLERS GRAINS WITH SOLUBLES	0.43
2014	88	Brewers & Distillers Products	CORN DISTILLERS DRIED GRAIN WITH SOLUBLES	0.76
2014	88	Brewers & Distillers Products	DRIED DISTILLERS GRAIN (DDG)(ADULTERATED)	0.69
2014	88	Brewers & Distillers Products	CORN DISTILLERS DRIED GRAINS WITH SOLUBLES DEHYDRATED	0.51
2014	88	Brewers & Distillers Products	DRIED DISTILLERS GRAIN	0.69
2014	88	Brewers & Distillers Products	CORN DISTILLERS DRIED GRAINS WITH SOLUBLES	0.74
2014	88	Brewers & Distillers Products	CORN DISTILLERS DRIED GRAINS WITH SOLUBLES	0.66
2014	88	Brewers & Distillers Products	CORN DISTILLERS DRIED GRAINS WITH SOLUBLES	0.74
2014	88	Brewers & Distillers Products	CORN DISTILLERS DRIED GRAINS W/SOLUBLES (DDGS)	0.63
2014	88	Brewers & Distillers Products	DISTILLERS DRIED GRAINS	0.96
2014	88	Brewers & Distillers Products	BULK DDGS	0.43
2014	88	Brewers & Distillers Products	BULK DDGS	0.44
2014	88	Brewers & Distillers Products	DRIED DISTILLERS GRAINS	1.01
2014	88	Brewers & Distillers Products	DAKOTA GOLD CORN DISTILLERS DRIED GRAINS WITH SOLUBLES	0.88
2014	88	Brewers & Distillers Products	DAKOTA GOLD CORN DISTILLERS DRIED GRAINS WITH SOLUBLES	0.87
2014	88	Brewers & Distillers Products	DAKOTA GOLD CORN DISTILLERS DRIED GRAINS WITH SOLUBLES	0.82
2014	88	Brewers & Distillers Products	DAKOTA GOLD CORN DISTILLERS DRIED GRAINS WITH SOLUBLES	0.96
2014	88	Brewers & Distillers Products	DAKOTA GOLD CORN DISTILLERS DRIED GRAINS WITH SOLUBLES	0.9
2014	88	Brewers & Distillers Products	DAKOTA GOLD CORN DISTILLERS DRIED GRAINS WITH SOLUBLES	0.96
2014	88	Brewers & Distillers Products	DAKOTA GOLD CORN DISTILLERS DRIED GRAINS WITH SOLUBLES	0.97
2014	88	Brewers & Distillers Products	DAKOTA GOLD CORN DISTILLERS DRIED GRAINS WITH SOLUBLES	0.82
2014	88	Brewers & Distillers Products	POET DDG/S HF CORN DISTILLERS DRIED GRAINS WITH SOLUBLES	0.67
2014	88	Brewers & Distillers Products	POET DDG/S HF CORN DISTILLERS DRIED GRAINS WITH SOLUBLES	0.69
2014	88	Brewers & Distillers Products	CORN DISTILLERS DRIED GRAIN WITH SOLUBLES	0.4
2014	88	Brewers & Distillers Products	CORN DISTILLERS DRIED GRAINS WITH SOLUBLES	0.52
2014	88	Brewers & Distillers Products	CORN DISTILLERS DRIED GRAINS WITH SOLUBLES DEHYDRATED	0.51
2014	88	Brewers & Distillers Products	CORN DISTILLERS DRIED GRAIN WITH SOLUBLES (CRUDE PROTEIN 23%)	0.39
2014	88	Brewers & Distillers Products	HI-PRO FEEDS CORN DISTILLERS DRIED GRAINS WITH SOLUBLES	0.51
2014	88	Brewers & Distillers Products	DDG'S	0.82
2014	88	Brewers & Distillers Products	CORN DISTILLERS DRIED GRAIN WITH SOLUBLES	0.54
2014	88	Brewers & Distillers Products	DRIED DISTILLERS GRAINS	1.02
2014	88	Brewers & Distillers Products	Producers 570/2031 Dried Distillers Grain	0.84
2014	88	Brewers & Distillers Products	MIDSOL CORN DISTILLERS DRIED GRAINS WITH SOLUBLES	0.82
2014	88	Brewers & Distillers Products	CORN DISTILLERS DRIED GRAINS	0.74
2014	88	Brewers & Distillers Products	BULK DDGS	0.42
2014	88	Brewers & Distillers Products	CORN DISTILLERS DRIED GRAIN WITH SOLUBLES	0.66
2014	88	Brewers & Distillers Products	"MISSOURI'S FINEST" CORN DRIED DISTILLERS GRAINS WITH SOLUBLES	0.54
2014	88	Brewers & Distillers Products	corn distiller's dried grains with solubles 12b130	0.4
2014	88	Brewers & Distillers Products	corn distiller's dried grains with solubles 12b130	0.37
2014	88	Brewers & Distillers Products	MIDSOL CORN DISTILLERS DRIED GRAINS WITH SOLUBLES	0.81
2014	88	Brewers & Distillers Products	DAKOTA GOLD CORN DISTILLERS DRIED GRAINS WITH SOLUBLES	0.92
2014	88	Brewers & Distillers Products	DAKOTA GOLD CORN DISTILLERS DRIED GRAINS WITH SOLUBLES	0.85
2014	88	Brewers & Distillers Products	DAKOTA GOLD CORN DISTILLERS DRIED GRAINS WITH SOLUBLES	0.75
2014	88	Brewers & Distillers Products	DAKOTA GOLD CORN DISTILLERS DRIED GRAINS WITH SOLUBLES	0.75
2014	88	Brewers & Distillers Products	CORN DISTILLERS DRIED GRAINS WITH SOLUBLES	0.74
2014	88	Brewers & Distillers Products	CORN DISTILLERS DRIED GRAIN WITH SOLUBLES (CRUDE PROTEIN 23%)	0.57
2014	88	Brewers & Distillers Products	DISTILLERS DRIED GRAINS	0.74
2014	88	Brewers & Distillers Products	DRIED DISTILLERS GRAIN	0.94
2014	88	Brewers & Distillers Products	DRIED DISTILLERS GRAIN	0.73
2014	88	Brewers & Distillers Products	DISTILLERS DRIED GRAINS WITH SOLUBLES	0.72
2014	88	Brewers & Distillers Products	CORN DISTILLERS DRIED GRAIN WITH SOLUBLES	0.39
2014	88	Brewers & Distillers Products	DDG	0.83
2014	88	Brewers & Distillers Products	DDG	0.74
2014	88	Brewers & Distillers Products	DDG	0.69
2014	88	Brewers & Distillers Products	DDG	0.67
2014	88	Brewers & Distillers Products	BULK DDGS CORN DISTILLER DRIED GRAINS WITH SOLUBLES	0.34
2014	88	Brewers & Distillers Products	BULK DDGS DRIED DISTILLERS GRAINS WITH SOLUBLES	0.35
2014	88	Brewers & Distillers Products	DAKOTA GOLD CORN DISTILLERS DRIED GRAINS WITH SOLUBLES	0.87
2014	88	Brewers & Distillers Products	DAKOTA GOLD CORN DISTILLERS DRIED GRAINS WITH SOLUBLES	0.82
2014	88	Brewers & Distillers Products	DRIED DISTILLERS GRAINS	0.86
2014	88	Brewers & Distillers Products	DAKOTA GOLD CORN DISTILLERS DRIED GRAINS WITH SOLUBLES	0.91
2015	88	Brewers & Distillers Products	DAKOTA GOLD CORN DISTILLERS DRIED GRAINS WITH SOLUBLES	0.71
2015	88	Brewers & Distillers Products	CORN DRIED DISTILLERS GRAINS WITH SOLUBLES	0.78
2015	88	Brewers & Distillers Products	CORN DRIED DISTILLERS GRAINS WITH SOLUBLES	0.65
2015	88	Brewers & Distillers Products	CORN DRIED DISTILLERS GRAINS WITH SOLUBLES	0.7
2015	88	Brewers & Distillers Products	CORN DISTILLERS DRIED GRAIN	0.48
2015	88	Brewers & Distillers Products	CORN DISTILLERS DRIED GRAIN	0.63
2015	88	Brewers & Distillers Products	CORN DISTILLERS DRIED GRAINS WITH SOLUBLES	0.62
2015	88	Brewers & Distillers Products	CORN DISTILLERS DRIED GRAINS WITH SOLUBLES	0.66
2015	88	Brewers & Distillers Products	DISTILLERS DRIED GRAINS WITH SOLUBLES	0.44
2015	88	Brewers & Distillers Products	DISTILLERS DRIED GRAINS WITH SOLUBLES	0.43
2015	88	Brewers & Distillers Products	DISTILLERS DRIED GRAINS WITH SOLUBLES	0.33
2015	88	Brewers & Distillers Products	CORN DISTILLERS DRIED GRAINS WITH SOLUBLES	0.47
2015	88	Brewers & Distillers Products	CORN DISTILLERS DRIED GRAINS WITH SOLUBLES	0.95
2015	88	Brewers & Distillers Products	DRIED DISTILLERS GRAINS WITH SOLUBLES	0.79
2015	88	Brewers & Distillers Products	DRIED DISTILLERS GRAINS WITH SOLUBLES	0.43
2015	88	Brewers & Distillers Products	DRIED DISTILLERS GRAINS WITH SOLUBLES	0.42
2015	88	Brewers & Distillers Products	CORN DISTILLERS DRIED GRAIN WITH SOLUBLES	0.95
2015	88	Brewers & Distillers Products	CORN DISTILLERS DRIED GRAIN WITH SOLUBLES	0.38
2015	88	Brewers & Distillers Products	CORN DISTILLERS DRIED GRAINS WITH SOLUBLES	0.75
2015	88	Brewers & Distillers Products	CORN DISTILLERS DRIED GRAINS WITH SOLUBLES	0.7
2015	88	Brewers & Distillers Products	DDGS WITH BRAN	0.49
2015	88	Brewers & Distillers Products	DDGS WITH BRAN	0.55
2015	88	Brewers & Distillers Products	DDGS WITH BRAN	0.56
2015	88	Brewers & Distillers Products	CORN DISTILLERS DRIED GRAIN	0.61
2015	88	Brewers & Distillers Products	CORN DRIED DISTILLERS GRAINS WITH SOLUBLES	0.84
2015	88	Brewers & Distillers Products	POET DDG/S CORN DISTILLERS DRIED GRAINS WITH SOLUBLES	0.68
2015	88	Brewers & Distillers Products	POET DDG/S HF CORN DISTILLERS DRIED GRAINS WITH SOLUBLES	0.78
2015	88	Brewers & Distillers Products	HI-PRO FEEDS CORN DISTILLERS DRIED GRAINS WITH SOLUBLES	0.91
2015	88	Brewers & Distillers Products	HI-PRO FEEDS CORN DISTILLERS DRIED GRAINS WITH SOLUBLES	0.92
2015	88	Brewers & Distillers Products	CORN DISTILLERS DRIED GRAINS WITH SOLUBLES	0.68
2015	88	Brewers & Distillers Products	CORN DDG WITH SOLUBLES	0.65
2015	88	Brewers & Distillers Products	CORN DISTILLERS DRIED GRAINS WITH SOLUBLES	0.8
2015	88	Brewers & Distillers Products	BULK DDGS	0.38
2015	88	Brewers & Distillers Products	BULK DDGS	0.38
2015	88	Brewers & Distillers Products	BULK DDGS	0.39
2015	88	Brewers & Distillers Products	BULK DDGS	0.79
2015	88	Brewers & Distillers Products	BULK DDGS	0.8
2015	88	Brewers & Distillers Products	BULK DDGS	0.39
2015	88	Brewers & Distillers Products	DRIED DISTILLERS GRAINS	0.69
2015	88	Brewers & Distillers Products	DAKOTA GOLD CORN DISTILLERS DRIED GRAINS WITH SOLUBLES	0.74
2015	88	Brewers & Distillers Products	DAKOTA GOLD CORN DISTILLERS DRIED GRAINS WITH SOLUBLES	0.85
2015	88	Brewers & Distillers Products	DAKOTA GOLD CORN DISTILLERS DRIED GRAINS WITH SOLUBLES	0.95
2015	88	Brewers & Distillers Products	DAKOTA GOLD CORN DISTILLERS DRIED GRAINS WITH SOLUBLES	0.93
2015	88	Brewers & Distillers Products	DAKOTA GOLD CORN DISTILLERS DRIED GRAINS WITH SOLUBLES	0.8
2015	88	Brewers & Distillers Products	CORN DISTILLERS DRIED GRAIN WITH SOLUBLES	0.79
2015	88	Brewers & Distillers Products	DRIED DISTILLERS GRAINS	0.9
2015	88	Brewers & Distillers Products	DAKOTA GOLD CORN DISTILLERS DRIED GRAINS WITH SOLUBLES	0.86
2015	88	Brewers & Distillers Products	DAKOTA GOLD CORN DISTILLERS DRIED GRAINS WITH SOLUBLES	0.9
2015	88	Brewers & Distillers Products	BULK DDGS	0.43
2015	88	Brewers & Distillers Products	HI-PRO FEEDS CORN DISTILLERS DRIED GRAINS WITH SOLUBLES	0.86
2015	88	Brewers & Distillers Products	HI-PRO FEEDS CORN DISTILLERS DRIED GRAINS WITH SOLUBLES	0.92
2015	88	Brewers & Distillers Products	DRIED DISTILLERS GRAINS WITH SOLUBLES	0.53
2015	88	Brewers & Distillers Products	DDG'S	0.64
2015	88	Brewers & Distillers Products	DDG'S	0.9
2015	88	Brewers & Distillers Products	DDG's	0.55
2015	88	Brewers & Distillers Products	"MISSOURI'S FINEST" CORN DRIED DISTILLERS GRAINS WITH SOLUBLES	0.56
2015	88	Brewers & Distillers Products	DRIED DISTILLERS GRAINS	0.68
2015	88	Brewers & Distillers Products	corn distiller's dried grains with solubles 12b130	0.4
2015	88	Brewers & Distillers Products	corn distiller's dried grains with solubles 12b130	0.42
2015	88	Brewers & Distillers Products	corn distiller's dried grains with solubles 12b130	0.43
2015	88	Brewers & Distillers Products	corn distiller's dried grains with solubles 12b130	0.37
2015	88	Brewers & Distillers Products	corn distiller's dried grains with solubles 12b130	0.44
2015	88	Brewers & Distillers Products	DRIED DISTILLERS GRAIN	0.33
2015	88	Brewers & Distillers Products	MIDSOL CORN DISTILLERS DRIED GRAINS WITH SOLUBLES	0.83
2015	88	Brewers & Distillers Products	DRIED DISTILLERS GRAIN	0.95
2015	88	Brewers & Distillers Products	Dried Distillers Grain	0.85
2015	88	Brewers & Distillers Products	Dried Distillers Grain	0.84
2015	88	Brewers & Distillers Products	Dried Distillers Grain	0.97
2015	88	Brewers & Distillers Products	DAKOTA GOLD CORN DISTILLERS DRIED GRAINS WITH SOLUBLES	0.83
2015	88	Brewers & Distillers Products	CORN DISTILLERS DRIED GRAINS WITH SOLUBLES	0.37
2015	88	Brewers & Distillers Products	CORN DISTILLERS DRIED GRAINS WITH SOLUBLES	0.39
2015	88	Brewers & Distillers Products	CORN DISTILLERS DRIED GRAINS WITH SOLUBLES	0.39
2015	88	Brewers & Distillers Products	CORN DISTILLERS DRIED GRAINS WITH SOLUBLES	0.92
2015	88	Brewers & Distillers Products	CORN DISTILLERS DRIED GRAINS WITH SOLUBLES	0.98
2015	88	Brewers & Distillers Products	CORN DISTILLERS DRIED GRAINS WITH SOLUBLES	1
2015	88	Brewers & Distillers Products	DRIED DISTILLERS GRAINS	0.84
2015	88	Brewers & Distillers Products	Corn Distillers Dried Grains with Solubles	0.77
2015	88	Brewers & Distillers Products	DAKOTA GOLD CORN DISTILLERS DRIED GRAINS WITH SOLUBLES	0.85
2015	88	Brewers & Distillers Products	DDG	0.82
2015	88	Brewers & Distillers Products	Corn Distillers Dried Grains with Solubles	0.8
2015	88	Brewers & Distillers Products	Corn Distillers Dried Grains with Solubles	0.7
2015	88	Brewers & Distillers Products	DAKOTA GOLD CORN DISTILLERS DRIED GRAINS WITH SOLUBLES	0.79
2015	88	Brewers & Distillers Products	DAKOTA GOLD CORN DISTILLERS DRIED GRAINS WITH SOLUBLES	0.8
2015	88	Brewers & Distillers Products	DAKOTA GOLD CORN DISTILLERS DRIED GRAINS WITH SOLUBLES	0.82
2015	88	Brewers & Distillers Products	DAKOTA GOLD CORN DISTILLERS DRIED GRAINS WITH SOLUBLES	0.86
2015	88	Brewers & Distillers Products	DAKOTA GOLD CORN DISTILLERS DRIED GRAINS WITH SOLUBLES	0.71
2015	88	Brewers & Distillers Products	DAKOTA GOLD CORN DISTILLERS DRIED GRAINS WITH SOLUBLES	0.72
2015	88	Brewers & Distillers Products	POET DDG/S CORN DISTILLERS DRIED GRAINS WITH SOLUBLES	0.82
2016	88	Brewers & Distillers Products	DISTILLERS DRIED GRAINS WITH SOLUBLES	0.32
2016	88	Brewers & Distillers Products	CORN DISTILLERS DRIED GRAINS WITH SOLUBLES (MAIZE DISTILLERS GRAINS WITH SOLUBLES DEHYDRATED)	0.66
2016	88	Brewers & Distillers Products	DRIED DISTILLERS GRAINS WITH SOLUBLES	0.52
2016	88	Brewers & Distillers Products	CORN DISTILLERS DRIED GRAINS WITH SOLUBLES	0.77
2016	88	Brewers & Distillers Products	DRIED DISTILLERS GRAINS WITH SOLUBLES	0.5
2016	88	Brewers & Distillers Products	DRIED DISTILLERS GRAINS	0.79
2016	88	Brewers & Distillers Products	CORN DRIED DISTILLERS GRAINS WITH SOLUBLES	0.81
2017	88	Brewers & Distillers Products	CORN DISTILLERS DRIED GRAINS WITH SOLUBLES (MAIZE DISTILLERS GRAINS WITH SOLUBLES DEHYDRATED)	0.54
2017	88	Brewers & Distillers Products	CORN DISTILLERS DRIED GRAINS WITH SOLUBLES (MAIZE DISTILLERS GRAINS WITH SOLUBLES DEHYDRATED)	0.64
2017	88	Brewers & Distillers Products	CORN DISTILLERS DRIED GRAINS WITH SOLUBLES (MAIZE DISTILLERS GRAINS WITH SOLUBLES DEHYDRATED)	0.62
2017	88	Brewers & Distillers Products	CORN DISTILLERS DRIED GRAINS WITH SOLUBLES (MAIZE DISTILLERS GRAINS WITH SOLUBLES DEHYDRATED)	0.65
2017	88	Brewers & Distillers Products	DDG - Dried Distillers Grain	0.57
2017	88	Brewers & Distillers Products	CORN DISTILLERS DRIED GRAIN WITH SOLUBLES	0.42
2017	88	Brewers & Distillers Products	CORN DISTILLERS DRIED GRAINS WITH SOLUBLES (MAIZE DISTILLERS GRAINS WITH SOLUBLES DEHYDRATED)	0.65
2017	88	Brewers & Distillers Products	CORN DISTILLERS DRIED GRAINS WITH SOLUBLES (MAIZE DISTILLERS GRAINS WITH SOLUBLES DEHYDRATED)	0.67
2017	88	Brewers & Distillers Products	CORN DISTILLERS DRIED GRAINS WITH SOLUBLES (MAIZE DISTILLERS GRAINS WITH SOLUBLES DEHYDRATED)	0.63
2017	88	Brewers & Distillers Products	CORN DISTILLERS DRIED GRAINS WITH SOLUBLES (MAIZE DISTILLERS GRAINS WITH SOLUBLES DEHYDRATED)	0.66
2017	88	Brewers & Distillers Products	DAKOTA GOLD CORN DISTILLERS DRIED GRAINS WITH SOLUBLES	0.88
2017	88	Brewers & Distillers Products	DAKOTA GOLD CORN DISTILLERS DRIED GRAINS WITH SOLUBLES	0.87
2017	88	Brewers & Distillers Products	DAKOTA GOLD CORN DISTILLERS DRIED GRAINS WITH SOLUBLES	0.89
2017	88	Brewers & Distillers Products	DAKOTA GOLD CORN DISTILLERS DRIED GRAINS WITH SOLUBLES	0.82
2017	88	Brewers & Distillers Products	DAKOTA GOLD CORN DISTILLERS DRIED GRAINS WITH SOLUBLES	0.83
2017	88	Brewers & Distillers Products	DAKOTA GOLD CORN DISTILLERS DRIED GRAINS WITH SOLUBLES	0.83
2017	88	Brewers & Distillers Products	DRIED DISTILLERS GRAINS	0.82
2017	88	Brewers & Distillers Products	DDG DRIED DISTILLERS GRAIN	0.69
2017	88	Brewers & Distillers Products	DAKOTA GOLD CORN DISTILLERS DRIED GRAINS WITH SOLUBLES	0.85
2017	88	Brewers & Distillers Products	DDG - DRIED DISTILLERS GRAIN	0.56
2017	88	Brewers & Distillers Products	DAKOTA GOLD CORN DISTILLERS DRIED GRAINS WITH SOLUBLES	1.05
2017	88	Brewers & Distillers Products	CORN DISTILLERS DRIED GRAIN WITH SOLUBLES	0.73
2017	88	Brewers & Distillers Products	CORN DISTILLERS DRIED GRAIN WITH SOLUBLES	0.75
2017	88	Brewers & Distillers Products	CORN DRIED DISTILLERS GRAINS WITH SOLUBLES	0.72
2017	88	Brewers & Distillers Products	CORN DRIED DISTILLERS GRAINS WITH SOLUBLES	0.64
2018	88	Brewers & Distillers Products	CORN DISTILLERS DRIED GRAINS WITH SOLUBLES (MAIZE DISTILLERS GRAINS WITH SOLUBLES DEHYDRATED)	0.56
2018	88	Brewers & Distillers Products	CORN DISTILLERS DRIED GRAINS WITH SOLUBLES (MAIZE DISTILLERS GRAINS WITH SOLUBLES DEHYDRATED)	0.56
2018	88	Brewers & Distillers Products	CORN DISTILLERS DRIED GRAINS WITH SOLUBLES (MAIZE DISTILLERS GRAINS WITH SOLUBLES DEHYDRATED)	0.57
2018	88	Brewers & Distillers Products	DDG - DRIED DISTILLERS GRAIN	0.7
2018	88	Brewers & Distillers Products	CORN DISTILLERS DRIED GRAIN WITH SOLUBLES	0.61
2018	88	Brewers & Distillers Products	CORN DISTILLERS DRIED GRAIN WITH SOLUBLES	0.57
2018	88	Brewers & Distillers Products	CORN DISTILLERS DRIED GRAIN WITH SOLUBLES	0.57
2018	88	Brewers & Distillers Products	CORN DISTILLERS DRIED GRAIN WITH SOLUBLES	0.56
2018	88	Brewers & Distillers Products	DRIED DISTILLERS GRAINS	0.94
2018	88	Brewers & Distillers Products	DAKOTA GOLD CORN DISTILLERS DRIED GRAINS WITH SOLUBLES	0.71
2018	88	Brewers & Distillers Products	DAKOTA GOLD CORN DISTILLERS DRIED GRAINS WITH SOLUBLES	0.77
2018	88	Brewers & Distillers Products	DAKOTA GOLD CORN DISTILLERS DRIED GRAINS WITH SOLUBLES	0.78
2018	88	Brewers & Distillers Products	DAKOTA GOLD CORN DISTILLERS DRIED GRAINS WITH SOLUBLES	0.72
2018	88	Brewers & Distillers Products	DAKOTA GOLD CORN DISTILLERS DRIED GRAINS WITH SOLUBLES	0.7
2018	88	Brewers & Distillers Products	DAKOTA GOLD CORN DISTILLERS DRIED GRAINS WITH SOLUBLES	0.7
2018	88	Brewers & Distillers Products	DAKOTA GOLD CORN DISTILLERS DRIED GRAINS WITH SOLUBLES	0.79
2018	88	Brewers & Distillers Products	HI-PRO FEEDS CORN DISTILLERS DRIED GRAINS WITH SOLUBLES	0.38
2018	88	Brewers & Distillers Products	CORN DISTILLERS DRIED GRAIN WITH SOLUBLES	0.37
2018	88	Brewers & Distillers Products	DRIED DISTILLERS GRAIN	0.62
2018	88	Brewers & Distillers Products	DRIED DISTILLERS GRAIN	0.65
2018	88	Brewers & Distillers Products	DRIED DISTILLERS GRAIN	0.61
2018	88	Brewers & Distillers Products	DRIED DISTILLERS GRAIN	0.62
2018	88	Brewers & Distillers Products	DRIED DISTILLERS GRAIN	0.65
2018	88	Brewers & Distillers Products	DRIED DISTILLERS GRAIN	0.66
2018	88	Brewers & Distillers Products	DRIED DISTILLERS GRAIN	0.64				2500	150
2018	88	Brewers & Distillers Products	DAKOTA GOLD CORN DISTILLERS DRIED GRAINS WITH SOLUBLES	0.83				0.25	0.015
2018	88	Brewers & Distillers Products	CORN DISTILLERS DRIED GRAIN WITH SOLUBLES	0.74
2018	88	Brewers & Distillers Products	CORN DISTILLERS DRIED GRAIN WITH SOLUBLES	0.74
2018	88	Brewers & Distillers Products	CORN DISTILLERS DRIED GRAIN WITH SOLUBLES	0.53
2019	88	Brewers & Distillers Products	CORN DISTILLERS DRIED GRAINS WITH SOLUBLES (MAIZE DISTILLERS GRAINS WITH SOLUBLES DEHYDRATED)	0.51
2019	88	Brewers & Distillers Products	CORN DISTILLERS DRIED GRAINS WITH SOLUBLES (MAIZE DISTILLERS GRAINS WITH SOLUBLES DEHYDRATED)	0.43
2019	88	Brewers & Distillers Products	CORN DISTILLERS DRIED GRAINS WITH SOLUBLES (MAIZE DISTILLERS GRAINS WITH SOLUBLES DEHYDRATED)	0.43
2019	88	Brewers & Distillers Products	CORN DISTILLERS DRIED GRAINS WITH SOLUBLES (MAIZE DISTILLERS GRAINS WITH SOLUBLES DEHYDRATED)	0.72
2019	88	Brewers & Distillers Products	CORN DISTILLERS DRIED GRAINS WITH SOLUBLES	0.75
2019	88	Brewers & Distillers Products	CORN DISTILLERS DRIED GRAINS WITH SOLUBLES	0.78
2019	88	Brewers & Distillers Products	CORN DISTILLERS DRIED GRAINS WITH SOLUBLES	0.76
2019	88	Brewers & Distillers Products	CORN DISTILLERS DRIED GRAINS WITH SOLUBLES	0.73
2019	88	Brewers & Distillers Products	DAKOTA GOLD CORN DISTILLERS DRIED GRAINS WITH SOLUBLES	0.91
2020	88	Brewers & Distillers Products	CORN DISTILLERS DRIED GRAINS WITH SOLUBLES (MAIZE DISTILLERS GRAINS WITH SOLUBLES DEHYDRATED)	0.72
2020	88	Brewers & Distillers Products	CORN DISTILLERS DRIED GRAINS WITH SOLUBLES (MAIZE DISTILLERS GRAINS WITH SOLUBLES DEHYDRATED)	0.39

## Sheet: S in TX water wells
Table S2: S content in Texas water wells categorized by 12 districts outlined by Texas A&M AgriLife Research Extension Service
District	TX County	# of samples	Avg SO4 conc., mg/L	SO4 Std Dev, mg/L	Avg S conc., mg/L	Std Dev of S, mg/L	District Avg, mg/L	District Std Dev, mg/L		Avg S conc., %	Std Dev of S, %	District Avg, %	District Std Dev, %		SO4 to S conversion
1- Panhandle	Armstrong	317	66.8886	311.224	22.3273	103.886	67.5903	89.5799		0.00223273	0.0103886	0.00675903	0.00895799		O	15.999
	Briscoe	250	471.126	940.778	157.261	52.4934				0.0157261	0.00524934				S	32.065
	Carson	1986	30.1588	60.368	10.067	20.1508				0.0010067	0.00201508				SO4	96.061
	Collingsworth	574	890.731	837.722	297.324	279.63				0.0297324	0.027963				% S	0.333798
	Dallam	475	61.0192	94.4907	20.3681	31.5408				0.00203681	0.00315408
	Deaf Smith	655	63.9324	80.2702	21.3405	26.7941				0.00213405	0.00267941
	Donley	609	251.057	566.873	83.8023	189.221				0.00838023	0.0189221
	Gray	720	57.5	100.777	19.1934	33.6391				0.00191934	0.00336391				District	Avg of S, mg/L	Std Dev of S, mg/L
	Hall	275	1291.86	1076.02	431.221	359.174				0.0431221	0.0359174				1- Panhandle	67.5903	89.5799
	Hansford	285	83.7067	139.794	27.9411	46.6629				0.00279411	0.00466629				2- South Plains	327.386	777.171
	Hartley	293	58.8857	149.652	19.6559	49.9535				0.00196559	0.00499535				3- Rolling Plains	170.726	155.632
	Hemphill	142	28.0659	85.383	9.36836	28.5007				0.000936836	0.00285007				4- North	36.9329	57.5726
	Hutchinson	212	137.631	340.776	45.9409	113.751				0.00459409	0.0113751				5- East	14.5306	31.3973
	Lipscomb	164	33.0472	27.8893	11.0311	9.30941				0.00110311	0.000930941				6- Far West	168.402	301.011
	Moore	398	51.6864	229.809	17.2528	76.7099				0.00172528	0.00767099				7- West Central	78.5543	100.115
	Ochiltree	234	64.8266	42.0462	21.639	14.0349				0.0021639	0.00140349				8- Central	56.3493	70.9855
	Oldham	156	128.688	231.392	42.9558	77.2383				0.00429558	0.00772383				9- Southeast	15.1728	25.6467
	Potter	232	256.934	692.619	85.7641	231.195				0.00857641	0.0231195				10- Southwest	56.2477	106.343
	Randall	1737	44.1845	53.3922	14.7487	17.8222				0.00147487	0.00178222				11-Costal Blend	36.9609	63.5426
	Roberts	300	32.906	24.7503	10.984	8.26159				0.0010984	0.000826159				12-South	125.618	149.116
	Sherman	275	57.5956	15.6222	19.2253	5.21466				0.00192253	0.000521466
	Wheeler	339	292.318	585.908	97.5751	195.575				0.00975751	0.0195575
2- South Plains	Bailey	376	186.025	223.918	62.0949	74.7435	327.386	777.171		0.00620949	0.00747435	0.0327386	0.0777171
	Borden	63	1136.53	975.009	379.373	126.634				0.0379373	0.0126634
	Castro	273	54.709	140.803	18.2618	46.9999				0.00182618	0.00469999
	Cochran	234	271.787	450.872	90.722	150.5				0.0090722	0.01505
	Crosby	193	72.6207	117.503	24.2407	39.2224				0.00242407	0.00392224
	Dawson	356	428.416	447.819	143.005	149.481				0.0143005	0.0149481
	Floyd	335	48.9491	90.1854	16.3391	30.1037				0.00163391	0.00301037
	Gaines	1105	282.293	578.485	94.2289	193.097				0.00942289	0.0193097
	Garza	113	576.06	952.44	192.288	317.923				0.0192288	0.0317923
	Hale	313	40.6863	25.3975	13.581	8.47763				0.0013581	0.000847763
	Hockley	341	247.549	301.267	82.6314	100.562				0.00826314	0.0100562
	Lamb	496	157.732	221.309	52.6508	73.8727				0.00526508	0.00738727
	Lubbock	472	165.44	135.495	55.2237	45.228				0.00552237	0.0045228
	Lynn	302	440.654	768.574	147.09	256.549				0.014709	0.0256549
	Mitchell	296	548.718	710.386	183.161	237.126				0.0183161	0.0237126
	Parmer	434	36.2872	26.2664	12.1126	8.76769				0.00121126	0.000876769
	Scurry	195	270.968	416.742	90.4487	139.108				0.00904487	0.0139108
	Swisher	265	74.6872	182.363	24.9305	60.8725				0.00249305	0.00608725
	Terry	348	14254.2	39906.4	4758.04	13320.7				0.475804	1.33207
	Yoakum	201	321.439	489.753	107.296	163.479				0.0107296	0.0163479
3- Rolling Plains	Archer	273	147.399	172.862	49.2016	57.7009	170.726	155.632		0.00492016	0.00577009	0.0170726	0.0155632
	Baylor	311	174.543	216.304	58.2623	19.4479				0.00582623	0.00194479
	Childress	267	1747.95	749.33	583.464	250.125				0.0583464	0.0250125
	Clay	333	95.6186	102.051	31.9173	34.0646				0.00319173	0.00340646
	Cottle	48	1348.89	830.314	450.256	277.157				0.0450256	0.0277157
	Dickens	189	189	710.502	63.0879	237.164				0.00630879	0.0237164
	Foard	47	561.702	727.112	187.495	242.709				0.0187495	0.0242709
	Hardeman	175	1155.87	865.753	385.826	288.987				0.0385826	0.0288987
	Haskell	736	154.29	234.742	51.5018	78.3564				0.00515018	0.00783564
	Jack	317	216.363	585.731	72.2216	195.516				0.00722216	0.0195516
	Kent	124	1339.84	852.432	447.236	284.54				0.0447236	0.028454
	King	51	1401.74	766.054	467.899	255.707				0.0467899	0.0255707
	Knox	883	266.005	313.505	88.7919	104.648				0.00887919	0.0104648
	Montague	507	89.0949	123.774	29.7397	41.3156				0.00297397	0.00413156
	Motley	408	654.971	887.548	218.628	296.262				0.0218628	0.0296262
	Palo Pinto	61	194.952	230.191	65.0748	76.8375				0.00650748	0.00768375
	Parker	391	88.6088	248.825	29.5775	83.0572				0.00295775	0.00830572
	Stephens	346	162.199	212.553	54.1419	70.9498				0.00541419	0.00709498
	Stonewall	77	1222.72	1230.15	408.143	410.621				0.0408143	0.0410621
	Thockmorton	161	450.411	631.82	150.347	210.9				0.0150347	0.02109
	Witchita	71	215.661	316.885	71.9871	105.776				0.00719871	0.0105776
	Wilbarger	687	149.102	251.454	49.7699	16.6131				0.00497699	0.00166131
	Wise	277	74.7336	73.5924	24.9459	24.565				0.00249459	0.0024565
	Young	534	173.518	216.111	57.9201	72.1374				0.00579201	0.00721374
4- North	Bowie	227	20.8198	44.3374	6.94961	14.7998	36.9329	57.5726		0.000694961	0.00147998	0.00369329	0.00575726
	Camp	88	28.4006	29.7975	9.48006	9.94635				0.000948006	0.000994635
	Cass	238	16.7947	42.1157	5.60603	14.0582				0.000560603	0.00140582
	Collin	285	164.996	162.275	55.0756	54.1673				0.00550756	0.00541673
	Cooke	208	46.4438	46.9769	15.5028	15.6808				0.00155028	0.00156808
	Dallas	707	318.561	498.8	106.335	166.499				0.0106335	0.0166499
	Delta	36	165.892	359.087	55.3744	119.863				0.00553744	0.0119863
	Denton	493	96.1946	72.175	32.1096	24.0919				0.00321096	0.00240919
	Fannin	274	216.242	291.119	72.1813	97.175				0.00721813	0.0097175
	Franklin	82	33.9359	68.6954	11.3277	22.9304				0.00113277	0.00229304
	Grayson	704	96.3619	133.679	32.1655	44.6219				0.00321655	0.00446219
	Hopkins	136	15.3296	27.5175	5.11701	9.18528				0.000511701	0.000918528
	Hunt	117	154.717	159.588	51.6443	53.2702				0.00516443	0.00532702
	Kaufman	49	212.612	223.408	70.9696	74.5732				0.00709696	0.00745732
	Lamar	97	145.912	276.155	48.7053	92.18				0.00487053	0.009218
	Morris	105	16.9065	22.1024	5.64335	7.37776				0.000564335	0.000737776
	Rains	78	126.644	473.538	42.2734	158.066				0.00422734	0.0158066
	Red River	230	156.574	413.655	52.264	17.4456				0.0052264	0.00174456
	Rockwall	17	102.706	72.6591	34.2831	24.2535				0.00342831	0.00242535
	Tarrant	979	136.283	236.687	45.491	79.0056				0.0045491	0.00790056
	Titus	119	63.194	176.808	21.0941	59.0183				0.00210941	0.00590183
	Van Zandt	294	98.6547	324.711	32.9308	108.388				0.00329308	0.0108388
5- East	Anderson	483	22.8495	41.2387	7.62713	13.7654	14.5306	31.3973		0.000762713	0.00137654	0.00145306	0.00313973
	Angelina	510	63.107	79.5999	21.065	26.5703				0.0021065	0.00265703
	Cherokee	693	44.2477	172.888	14.7698	57.7096				0.00147698	0.00577096
	Gregg	193	22.9112	27.3007	7.64772	9.11293				0.000764772	0.000911293
	Harrison	283	38.158	67.0309	12.7371	22.3748				0.00127371	0.00223748
	Henderson	562	68.2845	259.888	22.7933	86.7503				0.00227933	0.00867503
	Houston	224	68.8771	173.957	22.9911	58.0665				0.00229911	0.00580665
	Jasper	395	11.6517	35.0108	3.88933	11.6865				0.000388933	0.00116865
	Marion	81	14.69	42.8466	4.9035	14.3021				0.00049035	0.00143021
	Nacogdoches	689	47.0068	174.928	15.6908	58.3907				0.00156908	0.00583907
	Newton	210	6.51463	6.18219	2.17457	2.0636				0.000217457	0.00020636
	Panola	236	15.6752	31.5595	5.23235	10.5345				0.000523235	0.00105345
	Polk	357	38.1145	186.366	12.7225	62.2088				0.00127225	0.00622088
	Rusk	600	18.824	26.2352	6.28343	8.75726				0.000628343	0.000875726
	Sabine	124	93.9271	167.958	31.3527	56.0641				0.00313527	0.00560641
	San Augustine	152	88.4998	172.715	29.5411	9.86076				0.00295411	0.000986076
	Shelby	222	38.8456	144.363	12.9666	48.1881				0.00129666	0.00481881
	Smith	764	23.6451	32.2462	7.89268	10.7637				0.000789268	0.00107637
	Trinity	71	164.28	223.442	54.8363	74.5846				0.00548363	0.00745846
	Tyler	159	7.05648	7.46997	2.35544	2.49346				0.000235544	0.000249346
	Upshur	245	21.9316	51.0148	7.32074	17.0287				0.000732074	0.00170287
	Wood	335	38.5897	88.2701	12.8812	29.4644				0.00128812	0.00294644
6- Far West	Andrews	358	462.6	534.626	154.415	178.457	168.402	301.011		0.0154415	0.0178457	0.0168402	0.0301011
	Brewster	370	218.384	436.334	72.8963	145.648				0.00728963	0.0145648
	Crane	158	1373.31	4321.7	458.407	1442.57				0.0458407	0.144257
	Crockett	1091	194.311	294.478	64.8608	98.2964				0.00648608	0.00982964
	Culberson	627	579.062	2139.44	193.29	714.142				0.019329	0.0714142
	Ector	570	282.451	369.16	94.2818	123.225				0.00942818	0.0123225
	El Paso	4691	162.005	217.767	54.077	72.6903				0.0054077	0.00726903
	Glasscock	539	322.69	436.819	107.713	145.81				0.0107713	0.014581
	Howard	578	386.41	614.94	128.983	205.266				0.0128983	0.0205266
	Hudspeth	839	935.466	859.123	312.257	286.774				0.0312257	0.0286774
	Jeff Davis	300	78.0636	173.657	26.0575	57.9664				0.00260575	0.00579664
	Loving	121	1111.82	910.222	371.125	303.83				0.0371125	0.030383
	Martin	224	414.899	363.791	138.492	121.433				0.0138492	0.0121433
	Midland	569	438.72	471.211	146.444	48.8828				0.0146444	0.00488828
	Pecos	833	693.276	793.862	231.414	264.99				0.0231414	0.026499
	Presidio	335	202.286	391.882	67.5228	130.81				0.00675228	0.013081
	Reagan	632	630.349	497.279	210.409	165.991				0.0210409	0.0165991
	Reeves	991	877.319	653.148	292.847	218.02				0.0292847	0.021802
	Terrell	181	87.3402	112.139	29.154	37.432				0.0029154	0.0037432
	Upton	406	835.704	537.555	278.957	179.435				0.0278957	0.0179435
	Val Verde	534	121.23	343.244	40.4662	114.574				0.00404662	0.0114574
	Ward	905	923.384	5096.83	308.224	1701.31				0.0308224	0.170131
	Winkler	582	272.473	496.389	90.951	165.694				0.0090951	0.0165694
7- West Central	Brown	931	179.671	256.896	59.9739	85.7514	78.5543	100.115		0.00599739	0.00857514	0.00785543	0.0100115
	Burnet	298	39.4491	54.0762	13.168	18.0505				0.0013168	0.00180505
	Callahan	381	97.101	152.438	32.4122	50.8834				0.00324122	0.00508834
	Coke	250	706.611	847.226	235.866	282.803				0.0235866	0.0282803
	Coleman	478	198.709	318.642	66.3288	106.362				0.00663288	0.0106362
	Concho	241	119.624	398.014	39.9302	132.856				0.00399302	0.0132856
	Fisher	75	1346.48	987.068	449.454	329.482				0.0449454	0.0329482
	Irion	446	161.624	312.108	53.9498	104.181				0.00539498	0.0104181
	Jones	985	571.35	719.306	190.716	240.103				0.0190716	0.0240103
	Lampasas	160	162.506	134.152	54.2441	44.7798				0.00542441	0.00447798
	Llano	161	58.9986	92.8831	19.6936	6.57371				0.00196936	0.000657371
	Mason	336	32.7227	25.5354	10.9228	8.52367				0.00109228	0.000852367
	McCulloch	461	67.1495	89.268	22.4144	29.7975				0.00224144	0.00297975
	Menard	686	78.1466	275.74	26.0852	92.0414				0.00260852	0.00920414
	Mills	102	107.119	69.5409	35.756	23.2126				0.0035756	0.00232126
	Nolan	156	180.842	354.005	60.3647	118.166				0.00603647	0.0118166
	Runnels	352	388.901	433.671	129.814	144.758				0.0129814	0.0144758
	San Saba	435	31.9083	80.2684	10.6509	26.7935				0.00106509	0.00267935
	Schelicher	719	22.3242	44.8693	7.45179	14.9773				0.000745179	0.00149773
	Shackelford	131	246.427	378.683	82.2571	126.404				0.00822571	0.0126404
	Sterling	462	95.4509	181.644	31.8613	60.6326				0.00318613	0.00606326
	Taylor	414	303.139	447.098	101.187	149.24				0.0101187	0.014924
	Tom Green	358	216.442	318.376	72.2479	106.273				0.00722479	0.0106273
8- Central	Bell	594	305.038	355.738	101.821	118.745	56.3493	70.9855		0.0101821	0.0118745	0.00563493	0.00709855
	Bosque	408	138.103	280.473	46.0985	93.6215				0.00460985	0.00936215
	Comanche	578	71.3531	75.1454	23.8175	25.0834				0.00238175	0.00250834
	Coryell	296	293.033	240.124	97.8138	80.1531				0.00978138	0.00801531
	Eastland	445	110.107	242.228	36.7536	80.8552				0.00367536	0.00808552
	Ellis	538	275.411	242.228	91.9316	80.8552				0.00919316	0.00808552
	Erath	432	44.6118	39.0448	14.8913	13.0331				0.00148913	0.00130331
	Falls	193	735.792	1277.35	245.606	81.9829				0.0245606	0.00819829
	Freestone	465	63.6186	160.165	21.2358	53.4628				0.00212358	0.00534628
	Hamilton	215	180.679	246.756	60.3102	82.3666				0.00603102	0.00823666
	Hill	432	242.076	369.695	80.8045	123.404				0.00808045	0.0123404
	Hood	316	63.4095	62.1285	21.166	20.7384				0.0021166	0.00207384
	Johnson	490	119.934	135.29	40.0339	45.1597				0.00400339	0.00451597
	Leon	186	41.381	65.978	13.8129	22.0233				0.00138129	0.00220233
	Limestone	170	53.9712	169.287	18.0155	56.5076				0.00180155	0.00565076
	McLennan	731	168.807	228.579	56.3474	76.2994				0.00563474	0.00762994
	Milam	390	149.732	566.67	49.9802	189.153				0.00499802	0.0189153
	Navarro	212	192.211	252.413	64.1597	84.2551				0.00641597	0.00842551
	Robertson	545	69.1579	131.866	23.0848	44.0167				0.00230848	0.00440167
	Somervell	81	35.1938	15.38	11.7476	5.13383				0.00117476	0.000513383
	Williamson	1018	191.443	341.065	63.9034	113.847				0.00639034	0.0113847
9- Southeast	Brazoria	629	19.0583	81.1175	6.36162	27.0769	15.1728	25.6467		0.000636162	0.00270769	0.00151728	0.00256467
	Brazos	406	54.5129	92.8272	18.1963	30.9856				0.00181963	0.00309856
	Burleson	464	143.973	213.119	48.0579	71.1388				0.00480579	0.00711388
	Chambers	533	30.9751	106.851	10.3394	35.6668				0.00103394	0.00356668
	Fort Bend	652	14.8285	18.1637	4.94972	6.06302				0.000494972	0.000606302
	Galveston	529	11.0568	92.4239	3.69073	30.8509				0.000369073	0.00308509
	Grimes	299	116.737	233.1	38.9666	13.007				0.00389666	0.0013007
	Hardin	302	4.62584	5.9911	1.5441	1.99982				0.00015441	0.000199982
	Jefferson	340	27.7829	100.178	9.27389	33.4391				0.000927389	0.00334391
	Lee	270	189.546	232.759	63.2701	77.6946				0.00632701	0.00776946
	Liberty	308	6.17	5.83013	2.05954	1.94609				0.000205954	0.000194609
	Madison	114	52.4684	105.845	17.5139	35.331				0.00175139	0.0035331
	Montgomery	360	13.7688	17.0231	4.596	5.68229				0.0004596	0.000568229
	Orange	707	10.725	39.1478	3.57997	13.0675				0.000357997	0.00130675
	San Jacinto	224	12.0388	22.9023	4.01854	7.64475				0.000401854	0.000764475
	Walker	194	50.2728	113.858	16.781	38.0056				0.0016781	0.00380056
	Waller	192	14.1964	19.1546	4.73874	6.39377				0.000473874	0.000639377
10- Southwest	Bandera	296	325.55	484.965	108.668	161.881	56.2477	106.343		0.0108668	0.0161881	0.00562477	0.0106343
	Bastrop	567	122.189	206.286	40.7866	68.8578				0.00407866	0.00688578
	Bexar	3841	353.518	660.096	118.004	220.339				0.0118004	0.0220339
	Blanco	1045	285.72	583.547	95.373	194.787				0.0095373	0.0194787
	Caldwell	404	138.11	227.391	46.1009	75.9028				0.00461009	0.00759028
	Comal	1224	103.023	186.839	34.3891	62.3664				0.00343891	0.00623664
	Edwards	183	18.806	74.9725	6.2774	25.0257				0.00062774	0.00250257
	Gillespie	531	50.2082	87.3706	16.7594	29.1642				0.00167594	0.00291642
	Gonzales	592	117.577	238.91	39.2469	79.7478				0.00392469	0.00797478
	Guadalupe	211	229.734	374.519	76.6849	25.5973				0.00766849	0.00255973
	Hays	1197	503.55	870.18	168.084	290.465				0.0168084	0.0290465
	Kendall	320	179.903	266.967	60.0512	89.1133				0.00600512	0.00891133
	Kerr	248	128.294	239.867	42.8242	80.0672				0.00428242	0.00800672
	Kinney	244	146.727	416.979	48.9774	139.187				0.00489774	0.0139187
	Medina	883	114.004	333.888	38.0545	111.451				0.00380545	0.0111451
	Real	92	87.9988	324.475	29.3739	108.309				0.00293739	0.0108309
	Sutton	509	22.3653	190.367	7.46551	63.5441				0.000746551	0.00635441
	Travis	2127	236.789	454.235	79.0398	151.623				0.00790398	0.0151623
	Uvalde	399	89.1267	237.507	29.7503	79.2793				0.00297503	0.00792793
	Wilson	463	116.967	210.15	39.0434	70.1476				0.00390434	0.00701476
11- Coastal Blend	Aransas	245	616.998	1747.79	205.953	583.41	36.9609	63.5426		0.0205953	0.058341	0.00369609	0.00635426
	Austin	236	20.6094	68.1309	6.8794	22.742				0.00068794	0.0022742
	Bee	343	74.4866	80.8639	24.8635	26.9922				0.00248635	0.00269922
	Calhoun	145	45.3666	84.3836	15.1433	28.1671				0.00151433	0.00281671
	Colorado	414	15.5168	14.0867	5.17947	4.70211				0.000517947	0.000470211
	DeWitt	364	37.1625	31.8637	12.4048	10.636				0.00124048	0.0010636
	Fayette	602	121.809	223.238	40.6598	74.5163				0.00406598	0.00745163
	Goliad	269	64.5611	44.2542	21.5504	14.772				0.00215504	0.0014772
	Jackson	344	24.2321	57.1184	8.08864	19.066				0.000808864	0.0019066
	Karnes	492	265.735	416.281	88.7017	29.6085				0.00887017	0.00296085
	Lavaca	199	41.218	48.0722	13.7585	16.0464				0.00137585	0.00160464
	Matagorda	693	17.8264	19.4389	5.95043	6.48867				0.000595043	0.000648867
	Nueces	170	401.229	545.357	133.93	182.039				0.013393	0.0182039
	Refugio	288	85.7426	96.4942	28.6207	32.2096				0.00286207	0.00322096
	San Patricio	276	73.3871	102.362	24.4965	34.1682				0.00244965	0.00341682
	Victoria	276	22.9568	27.2828	7.66296	9.10697				0.000766296	0.000910697
	Washington	295	42.4722	118.842	14.1771	39.6693				0.00141771	0.00396693
	Wharton	520	21.8011	28.2367	7.27717	9.42537				0.000727717	0.000942537
12- South	Atascosa	819	125.75	257.866	41.9751	86.0751	125.618	149.116		0.00419751	0.00860751	0.0125618	0.0149116
	Brooks	230	195.471	405.117	65.2479	135.227				0.00652479	0.0135227
	Cameron	548	729.303	771.866	243.44	257.648				0.024344	0.0257648
	Dimmitt	401	169.112	245.013	56.4492	81.7849				0.00564492	0.00817849
	Duval	468	192.557	243.089	64.2751	81.1428				0.00642751	0.00811428
	Frio	500	134.187	184.359	44.7915	61.5387				0.00447915	0.00615387
	Hidalgo	699	419.596	418.104	140.06	139.563				0.014006	0.0139563
	Jim Hogg	76	182.292	130.845	60.8488	43.6757				0.00608488	0.00436757
	Jim Wells	260	216.7	373.099	72.3342	124.54				0.00723342	0.012454
	Kenedy	196	627.167	1164.56	209.347	388.729				0.0209347	0.0388729
	Kleberg	288	339.221	465.073	113.231	155.241				0.0113231	0.0155241
	La Salle	287	223.76	302.974	74.6907	24.9316				0.00746907	0.00249316
	Live Oak	172	137.202	170.756	45.7978	56.9979				0.00457978	0.00569979
	Maverick	91	357.235	354.243	119.244	118.246				0.0119244	0.0118246
	McMullen	192	185.632	272.118	61.9637	90.8327				0.00619637	0.00908327
	Starr	266	574.852	674.414	191.885	225.118				0.0191885	0.0225118
	Webb	250	380.416	469.647	126.982	156.767				0.0126982	0.0156767
	Willacy	91	1320.79	1202.21	440.876	401.296				0.0440876	0.0401296
	Zapata	89	877.204	807.685	292.809	269.604				0.0292809	0.0269604
	Zavala	589	138.125	249.767	46.1059	83.3718				0.00461059	0.00833718

## Sheet: Growers model
Table S3: Probabilistic risk model for growers
Feed	Intake Rate, %	Total Dietary S, % diet DM abc	Calculated Total Dietary S, % DM in decimal	Crude Protein (CP), % DM b	Degradable Intake Protein (DIP), % CP b	DIP, % DM b	Calculated Undegradable Intake Protein (UIP), % b	S-containing Amino Acid (SAA), Methionine, % UIP DM b	Amount of S in the SAA, % of Methionine d	Calculated Inorganic S in SAA, % DM in decimal form	Calculated Rumen Degradable/ Inorganic S (RDS), % diet DM	Neutral Detergent Fiber (NDF), % DM b	Effective NDF (eNDF), % of NDF b	Calculated Total Dietary eNDF, % diet DM
Protein feeds
Dry Distillers Grains w/ Solubles (DDGS)	#NAME?	#NAME?	#NAME?	29.7	45.1	13.3947	86.6053	0.0103926	21.5	0.00223442	#NAME?	23	4	#NAME?
Wet Distillers Grains (WDG)		#NAME?		29.7	33.4	9.9198	90.0802	0.0108096	21.5	0.00232407	0	40	4	0
Corn Gluten Meal (CGM)		#NAME?		46.8	38.1	17.8308	82.1692	0.0171734	21.5	0.00369227	0	37	36	0
Cottonseed Meal (CSM)		#NAME?	#NAME?	46.3333	57	26.41	73.59	0.00463617	21.5	0.000996777	#NAME?	28	36	0
Energy feeds
Steam Flaked Corn (SFC)		0.14	0	9.8	43	4.214	95.786	0.010728	21.5	0.00230653	0	9	48	0
High Moisture Corn (HMC)		#NAME?	#NAME?	9.8	67.8	6.6444	93.3556	0.0092422	21.5	0.00198707	#NAME?	9.75	0	0
Dry Rolled Corn (DRC)	#NAME?	#NAME?	#NAME?	9.8	44.7	4.3806	95.6194	0.0107094	21.5	0.00230252	#NAME?	10.8	30	#NAME?
Roughage sources
Sorghum Silage	#NAME?	0.12	#NAME?	9.39	73	6.8547	93.1453	0.0069859	21.5	0.00150197	#NAME?	66.3	81	#NAME?
Soyhulls		#NAME?	#NAME?	12.2	58	7.076	92.924	0.00436743	21.5	0.000938997	#NAME?	66.3	2	0
Corn Silage		#NAME?	#NAME?	8	75	6	94	0.00752	21.5	0.0016168	#NAME?	41	71	0
Cotton Hulls	#NAME?	0.09	#NAME?	4.1	50	2.05	97.95	0.0187084	21.5	0.00402232	#NAME?	90	100	#NAME?
Other feeds and sources
VTM Supplement	#NAME?	0	#NAME?	0	0	0	100	0	21.5	0	#NAME?	0	0	#NAME?
Liquid Feed Blend	#NAME?	1.1	#NAME?	7.15	100	7.15	92.85	0	21.5	0	#NAME?	0	0	#NAME?
Water	#NAME?	14.53	#NAME?	0	0	0	100	0	21.5	0	#NAME?	0	0	#NAME?
Total, % diet DM	#NAME?		#NAME?								#NAME?			#NAME?
a Nichols, C. A., Bremer, V. R., Watson, A. K., Buckner, C. D., Harding, J. L., Klopfenstein, T. J., & Smith, D. R. (2013). The Effect of sulfur and use of ruminal available sulfur as a model to predict incidence of polioencephalomalacia in feedlot cattle. The Bovine Practitioner, 47(1), 47-53. https://doi.org/10.21423/bovine-vol47no1p47-53
b National Research Council. (2000). Nutrient Requirements of Beef Cattle: Seventh Revised Edition: Update 2000. Washington, DC: The National Academies Press.
c OTSC database.
d National Research Council. (2005). Mineral Tolerance of Animals: Second Revised Edition, 2005. Washington, DC: The National Academies Press.
A background diet is fed to cattle ranging 400 to 600 lbs, not exceeding 800lbs, x lbs a day for approximately a year. A background diet consists of:							The risk of PEM is estimated using;
Feed	Feed Inclusion Rate, % diet DM						NDF Level, % diet DM	RDS Equations, e = 2.71828				District	District #	Avg S conc., mg/L
Protein feeds	10 to 20%			10,15,20			0	y = 0.0193e10.701x				South Plains	2	327.39
Energy Feeds	20 to 70%						2	y = 0.0127e10.701x				Rolling Plains	3	170.73
Roughage Sources	30 to 80%						4	y = 0.0084e10.701x				Far West	6	168.4
Liquid Feed Blend	3 to 4%						6	y = 0.0055e10.701x				South	12	125.62
VTM Supplement (Contains molasses, whey, and steep)	0.02						8	y = 0.0036e10.701x				West Central	7	78.55
												Panhandle	1	67.59
					Water Intake Based on Temperature in F							Central	8	56.35
				Temperature in F	40	50	60	70	80	90		Southwest	10	54.58
		#NAME?			15.1	16.3	18.9	22	25.4	36		Coastal Blend	11	36.96
		#NAME?			20.1	22.2	25	29.5	33.7	48.1		North	4	36.93
	0.2	S-Induced Effects			23	25.7	29.9	34.8	40.1	56.8		Southeast	9	14.53
	20000			Average Temp in F	19.4	21.4	24.6	28.7667	33.0667	46.9667		East	5	14.53
		#NAME?
		#NAME?
100000	Forage Levels, % diet DM				Revision History
					22-08-30	AAB validated all exponential functions in precision tree. RDS in water was calculated with the assumption that 50% of TDS is inorganic.
		#NAME?			22-11-10	After discussion w/ Dr. Post, it was concluded that ALL S in water is ruminally available/degradable. Thus, RDS for water & DDGS = TDS
		#NAME?
	0.2	S-Induced Effects
	20000
		#NAME?
		#NAME?
		#NAME?
		#NAME?
	0.2	S-Induced Effects
	20000
		#NAME?
		#NAME?
		#NAME?
		#NAME?
	0.2	S-Induced Effects
	20000
		#NAME?
		#NAME?
		#NAME?
		#NAME?
	0.2	S-Induced Effects
	20000
		#NAME?
		#NAME?

## Sheet: Finishers model 
Table S4: Probabilistic risk model for finishers
Feed	Intake Rate, %	Total Dietary S, % diet DM abc	Calculated Total Dietary S, % DM in decimal	Crude Protein (CP), % DM b	Degradable Intake Protein (DIP), % CP b	DIP, % DM b	Calculated Undegradable Intake Protein (UIP), % b	S-containing Amino Acid (SAA), Methionine, % UIP DM b	Amount of S in the SAA, % of Methionine d	Calculated Inorganic S in SAA, % DM in decimal form	Calculated Rumen Degradable/ Inorganic S (RDS), % diet DM	Neutral Detergent Fiber (NDF), % DM b	Effective NDF (eNDF), % of NDF b	Calculated Total Dietary eNDF, % diet DM
Protein feeds
Dry Distillers Grains w/ Solubles (DDGS)	#NAME?	#NAME?	#NAME?	29.7	45.1	13.3947	86.6053	0.0103926	21.5	0.00223442	#NAME?	23	4	#NAME?
Wet Distillers Grains (WDG)		#NAME?		29.7	33.4	9.9198	90.0802	0.0108096	21.5	0.00232407	0	40	4	0
Corn Gluten Meal (CGM)		#NAME?		46.8	38.1	17.8308	82.1692	0.0171734	21.5	0.00369227	0	37	36	0
CottonSeed Meal (CSM)		#NAME?	#NAME?	46.3333	57	26.41	73.59	0.00463617	21.5	0.000996777	#NAME?	28	36	0
Energy feeds
Steam Flaked Corn (SFC)	#NAME?	0.14	#NAME?	9.8	43	4.214	95.786	0.010728	21.5	0.00230653	#NAME?	9	48	#NAME?
High Moisture Corn (HMC)		#NAME?	#NAME?	9.8	67.8	6.6444	93.3556	0.0092422	21.5	0.00198707	#NAME?	9.75	0	0
Dry Rolled Corn (DRC)		#NAME?	#NAME?	9.8	44.7	4.3806	95.6194	0.0107094	21.5	0.00230252	#NAME?	10.8	30	0
Roughage sources
Sorghum Silage	#NAME?	0.12	#NAME?	9.39	73	6.8547	93.1453	0.0069859	21.5	0.00150197	#NAME?	60.8	81	#NAME?
Soyhulls		#NAME?	#NAME?	12.2	58	7.076	92.924	0.00436743	21.5	0.000938997	#NAME?	66.3	2	0
Corn Silage		#NAME?	#NAME?	8	75	6	94	0.00752	21.5	0.0016168	#NAME?	41	71	0
Cotton Hulls	#NAME?	0.08	#NAME?	4.1	50	2.05	97.95	0.0187084	21.5	0.00402232	#NAME?	90	100	#NAME?
Other feeds and sources
VTM Supplement	#NAME?	0	#NAME?	0	0	0	100	0	21.5	0	#NAME?	0	0	#NAME?
Fat	#NAME?	0	#NAME?	0	0	0	100	0	21.5	0	#NAME?	0	0	#NAME?
Water	#NAME?	14.53	#NAME?	0	0	0	0	0	21.5	0	#NAME?	0	0	#NAME?
Total	#NAME?		#NAME?								#NAME?			#NAME?
a Nichols, C. A., Bremer, V. R., Watson, A. K., Buckner, C. D., Harding, J. L., Klopfenstein, T. J., & Smith, D. R. (2013). The Effect of sulfur and use of ruminal available sulfur as a model to predict incidence of polioencephalomalacia in feedlot cattle. The Bovine Practitioner, 47(1), 47-53. https://doi.org/10.21423/bovine-vol47no1p47-53
b National Research Council. (2000). Nutrient Requirements of Beef Cattle: Seventh Revised Edition: Update 2000. Washington, DC: The National Academies Press.
c OTSC database.
d National Research Council. (2005). Mineral Tolerance of Animals: Second Revised Edition, 2005. Washington, DC: The National Academies Press.
A finishing diet is fed to cattle ranging 600 to 800 lbs, not exceeding 1,000lbs, x lbs a day until slaughter. A finishing diet consists of:							The risk of PEM is estimated using;
Feed Ingredient Category	Feed Inclusion Rate, % diet DM						NDF Level, % diet DM	RDS Equations, e = 2.71828				District	District #	Avg S conc., mg/L
Protein feeds	20 to 30%			10,16.8,30			0	y = 0.0193e10.701x				South Plains	2	327.39
Energy Feeds	70 to 95%						2	y = 0.0127e10.701x				Rolling Plains	3	170.73
Roughage Sources	5 to 30%						4	y = 0.0084e10.701x				Far West	6	168.4
Fat	3 to 4%						6	y = 0.0055e10.701x				South	12	125.62
VTM Supplement (Contains molasses, whey, and steep)	0.02						8	y = 0.0036e10.701x				West Central	7	78.55
												Panhandle	1	67.59
				Water Intake Based on Temperature in F								Central	8	56.35
				Temperature in F	40	50	60	70	80	90		Southwest	10	54.58
		#NAME?			22.7	24.6	28	32.9	37.9	54.1		Coastal Blend	11	36.96
		#NAME?			27.6	29.9	34.4	40.5	46.6	65.9		North	4	36.93
	0.2	S-Induced Effects			32.9	35.6	40.9	47.7	54.9	78		Southeast	9	14.53
	20000			Average Temp in F	27.7333	30.0333	34.4333	40.3667	46.4667	66		East	5	14.53
		#NAME?
		#NAME?
100000	Forage Levels, % diet DM				Revision History
					22-08-30	AAB validated all exponential functions in precision tree. RDS in water was calculated with the assumption that 50% of TDS is inorganic.
		#NAME?			22-11-10	After discussion w/ Dr. Post, it was concluded that ALL S in water is ruminally available/degradable. Thus, RDS for water & DDGS = TDS
		#NAME?
	0.2	S-Induced Effects
	20000
		#NAME?														30	0.3
		#NAME?														1.1	0.011
									0.0001
		#NAME?															0.0033
		#NAME?
	0.2	S-Induced Effects
	20000
		#NAME?															0.33
		#NAME?										0.923077							0.3326
																1	0.01
		#NAME?										12				0.26	0.0026
		#NAME?
	0.2	S-Induced Effects															2.6e-05	0.0026
	20000
		#NAME?														69
		#NAME?
		#NAME?
		#NAME?
	0.2	S-Induced Effects
	20000
		#NAME?
		#NAME?

## Sheet: treeCalc_4
Name	RDS Risk Analysis: Feedlot Cattle Consuming Finishing Diets			Ptree1 Compatibility	3		Output Label			R-Value Ref.	100
SheetRef	#REF!			Eval. Function	#NAME?
GenInfo	0,4,1,0,0,Exponential, 0,0,-1,0,-1,-1,.0001			Creation Version	8.0.1		Output Value NF	<NF>
Def. Link	=			Required Version	5.0.0		Output Prob NF	Automatic
EXT REFS	0			Recommended Version	5.0.0		Input Value NF	<NF>
Def. Form				Last Modified By Version	8.0.1		Input Prob NF	Automatic
Calc Macro				Model GUID	27C896C7
Highest#	16
Anchor Cell	Branch Name	bformtype	valformula	pbformula	distribution	cumPayoffFunction	link	ENDNODEFORMULA	VAL	PB	GenInfo	IntRefs	RefRefs	NodeNames	Collapsed
0	RDS Risk Analysis: Feedlot Cattle Consuming Finishing Diets	0						DEFAULT	0	100000	1,0,0,5,2,5,8,11,14,0,0,0	0		Forage Levels, % diet DM	FALSE
0	0% eNDF	0						DEFAULT	20000	0.2	1,0,0,2,3,4,1,0,0	0		S-Induced Effects	FALSE
0	PEM	0					DEFAULT	DEFAULT	#NAME?	#NAME?	4,0,0,0,2,0,0	0			FALSE
0	No PEM	0					DEFAULT	DEFAULT	#NAME?	#NAME?	4,0,0,0,2,0,0	0			FALSE
0	2% eNDF	0						DEFAULT	20000	0.2	1,0,0,2,6,7,1,0,0	0		S-Induced Effects	FALSE
0	PEM	0					DEFAULT	DEFAULT	#NAME?	#NAME?	4,0,0,0,5,0,0	0			FALSE
0	No PEM	0					DEFAULT	DEFAULT	#NAME?	#NAME?	4,0,0,0,5,0,0	0			FALSE
0	4% eNDF (Normal)	0						DEFAULT	20000	0.2	1,0,0,2,9,10,1,0,0	0		S-Induced Effects	FALSE
0	PEM	0					DEFAULT	DEFAULT	#NAME?	#NAME?	4,0,0,0,8,0,0	0			FALSE
0	No PEM	0					DEFAULT	DEFAULT	#NAME?	#NAME?	4,0,0,0,8,0,0	0			FALSE
0	6% eNDF	0						DEFAULT	20000	0.2	1,0,0,2,12,13,1,0,0	0		S-Induced Effects	FALSE
0	PEM	0					DEFAULT	DEFAULT	#NAME?	#NAME?	4,0,0,0,11,0,0	0			FALSE
0	No PEM	0					DEFAULT	DEFAULT	#NAME?	#NAME?	4,0,0,0,11,0,0	0			FALSE
0	8% eNDF (2x Normal)	0						DEFAULT	20000	0.2	1,0,0,2,15,16,1,0,0	0		S-Induced Effects	FALSE
0	PEM	0					DEFAULT	DEFAULT	#NAME?	#NAME?	4,0,0,0,14,0,0	0			FALSE
0	No PEM	0					DEFAULT	DEFAULT	#NAME?	#NAME?	4,0,0,0,14,0,0	0			FALSE

## Sheet: treeCalc_3
Name	TDS Risk Analysis: Feedlot Cattle Consuming Finishing Diets			Ptree1 Compatibility	3		Output Label			R-Value Ref.	100
SheetRef	#REF!			Eval. Function	#NAME?
GenInfo	0,3,1,0,0,Exponential, 0,0,-1,0,-1,-1,.0001			Creation Version	8.0.1		Output Value NF	<NF>
Def. Link	=			Required Version	5.0.0		Output Prob NF	Automatic
EXT REFS	0			Recommended Version	5.0.0		Input Value NF	<NF>
Def. Form				Last Modified By Version	8.0.1		Input Prob NF	Automatic
Calc Macro				Model GUID	187D6011
Highest#	16
Anchor Cell	Branch Name	bformtype	valformula	pbformula	distribution	cumPayoffFunction	link	ENDNODEFORMULA	VAL	PB	GenInfo	IntRefs	RefRefs	NodeNames	Collapsed
#REF!	TDS Risk Analysis: Feedlot Cattle Consuming Finishing Diets	0						DEFAULT	#REF!	#REF!	1,0,0,5,2,5,8,11,14,0,0,0	0		#REF!	FALSE
#REF!	0% eNDF	0						DEFAULT	#REF!	#REF!	1,0,0,2,3,4,1,0,0	0		#REF!	FALSE
#REF!	PEM	0					DEFAULT	DEFAULT	#REF!	#REF!	4,0,0,0,2,0,0	0			FALSE
#REF!	No PEM	0					DEFAULT	DEFAULT	#REF!	#REF!	4,0,0,0,2,0,0	0			FALSE
#REF!	2% eNDF	0						DEFAULT	#REF!	#REF!	1,0,0,2,6,7,1,0,0	0		#REF!	FALSE
#REF!	PEM	0					DEFAULT	DEFAULT	#REF!	#REF!	4,0,0,0,5,0,0	0			FALSE
#REF!	No PEM	0					DEFAULT	DEFAULT	#REF!	#REF!	4,0,0,0,5,0,0	0			FALSE
#REF!	4% eNDF (Normal)	0						DEFAULT	#REF!	#REF!	1,0,0,2,9,10,1,0,0	0		#REF!	FALSE
#REF!	PEM	0					DEFAULT	DEFAULT	#REF!	#REF!	4,0,0,0,8,0,0	0			FALSE
#REF!	No PEM	0					DEFAULT	DEFAULT	#REF!	#REF!	4,0,0,0,8,0,0	0			FALSE
#REF!	6% eNDF	0						DEFAULT	#REF!	#REF!	1,0,0,2,12,13,1,0,0	0		#REF!	FALSE
#REF!	PEM	0					DEFAULT	DEFAULT	#REF!	#REF!	4,0,0,0,11,0,0	0			FALSE
#REF!	No PEM	0					DEFAULT	DEFAULT	#REF!	#REF!	4,0,0,0,11,0,0	0			FALSE
#REF!	8% eNDF (2x Normal)	0						DEFAULT	#REF!	#REF!	1,0,0,2,15,16,1,0,0	0		#REF!	FALSE
#REF!	PEM	0					DEFAULT	DEFAULT	#REF!	#REF!	4,0,0,0,14,0,0	0			FALSE
#REF!	No PEM	0					DEFAULT	DEFAULT	#REF!	#REF!	4,0,0,0,14,0,0	0			FALSE

## Sheet: treeCalc_2
Name	RDS Risk Analysis: Feedlot Cattle Consuming Background Diets			Ptree1 Compatibility	3		Output Label			R-Value Ref.	100
SheetRef	#REF!			Eval. Function	#NAME?
GenInfo	0,2,1,0,0,Exponential, 0,0,-1,0,-1,-1,.0001			Creation Version	8.0.1		Output Value NF	<NF>
Def. Link	=			Required Version	5.0.0		Output Prob NF	Automatic
EXT REFS	0			Recommended Version	5.0.0		Input Value NF	<NF>
Def. Form				Last Modified By Version	8.0.1		Input Prob NF	Automatic
Calc Macro				Model GUID	2FEE492F
Highest#	18
Anchor Cell	Branch Name	bformtype	valformula	pbformula	distribution	cumPayoffFunction	link	ENDNODEFORMULA	VAL	PB	GenInfo	IntRefs	RefRefs	NodeNames	Collapsed
0	RDS Risk Analysis: Feedlot Cattle Consuming Background Diets	0						DEFAULT	0	100000	1,0,0,5,2,5,8,11,14,0,0,0	0		Forage Levels, % diet DM	FALSE
0	0% eNDF	0						DEFAULT	20000	0.2	1,0,0,2,3,4,1,0,0	0		S-Induced Effects	FALSE
0	PEM	0					DEFAULT	DEFAULT	#NAME?	#NAME?	4,0,0,0,2,0,0	0			FALSE
0	No PEM	0					DEFAULT	DEFAULT	#NAME?	#NAME?	4,0,0,0,2,0,0	0			FALSE
0	2% eNDF	0						DEFAULT	20000	0.2	1,0,0,2,6,7,1,0,0	0		S-Induced Effects	FALSE
0	PEM	0					DEFAULT	DEFAULT	#NAME?	#NAME?	4,0,0,0,5,0,0	0			FALSE
0	No PEM	0					DEFAULT	DEFAULT	#NAME?	#NAME?	4,0,0,0,5,0,0	0			FALSE
0	4% eNDF (Normal)	0						DEFAULT	20000	0.2	1,0,0,2,9,10,1,0,0	0		S-Induced Effects	FALSE
0	PEM	0					DEFAULT	DEFAULT	#NAME?	#NAME?	4,0,0,0,8,0,0	0			FALSE
0	No PEM	0					DEFAULT	DEFAULT	#NAME?	#NAME?	4,0,0,0,8,0,0	0			FALSE
0	6% eNDF	0						DEFAULT	20000	0.2	1,0,0,2,12,13,1,0,0	0		S-Induced Effects	FALSE
0	PEM	0					DEFAULT	DEFAULT	#NAME?	#NAME?	4,0,0,0,11,0,0	0			FALSE
0	No PEM	0					DEFAULT	DEFAULT	#NAME?	#NAME?	4,0,0,0,11,0,0	0			FALSE
0	8% eNDF (2x Normal)	0						DEFAULT	20000	0.2	1,0,0,2,15,16,1,0,0	0		S-Induced Effects	FALSE
0	PEM	0					DEFAULT	DEFAULT	#NAME?	#NAME?	4,0,0,0,14,0,0	0			FALSE
0	No PEM	0					DEFAULT	DEFAULT	#NAME?	#NAME?	4,0,0,0,14,0,0	0			FALSE

## Sheet: treeCalc_1
Name	TDS Risk Analysis: Feedlot Cattle Consuming Background Diets			Ptree1 Compatibility	3		Output Label			R-Value Ref.	100
SheetRef	#REF!			Eval. Function	#NAME?
GenInfo	0,1,1,0,0,Exponential, 0,0,-1,0,-1,-1,.0001			Creation Version	8.0.1		Output Value NF	<NF>
Def. Link	=			Required Version	5.0.0		Output Prob NF	Automatic
EXT REFS	0			Recommended Version	5.0.0		Input Value NF	<NF>
Def. Form				Last Modified By Version	8.0.1		Input Prob NF	Automatic
Calc Macro				Model GUID	2689AD69
Highest#	18
Anchor Cell	Branch Name	bformtype	valformula	pbformula	distribution	cumPayoffFunction	link	ENDNODEFORMULA	VAL	PB	GenInfo	IntRefs	RefRefs	NodeNames	Collapsed
#REF!	TDS Risk Analysis: Feedlot Cattle Consuming Background Diets	0						DEFAULT	#REF!	#REF!	1,0,0,5,2,3,4,5,6,0,0,0	0		#REF!	FALSE
#REF!	0% eNDF	0						DEFAULT	#REF!	#REF!	1,0,0,2,7,8,1,0,0	0		#REF!	FALSE
#REF!	2% eNDF	0						DEFAULT	#REF!	#REF!	1,0,0,2,9,10,1,0,0	0		#REF!	FALSE
#REF!	4% eNDF (Normal)	0						DEFAULT	#REF!	#REF!	1,0,0,2,11,12,1,0,0	0		#REF!	FALSE
#REF!	6% eNDF	0						DEFAULT	#REF!	#REF!	1,0,0,2,13,14,1,0,0	0		#REF!	FALSE
#REF!	8% eNDF (2x Normal)	0						DEFAULT	#REF!	#REF!	1,0,0,2,15,16,1,0,0	0		#REF!	FALSE
#REF!	PEM	0					DEFAULT	DEFAULT	#REF!	#REF!	4,0,0,0,2,0,0	0			FALSE
#REF!	No PEM	0					DEFAULT	DEFAULT	#REF!	#REF!	4,0,0,0,2,0,0	0			FALSE
#REF!	PEM	0					DEFAULT	DEFAULT	#REF!	#REF!	4,0,0,0,3,0,0	0			FALSE
#REF!	No PEM	0					DEFAULT	DEFAULT	#REF!	#REF!	4,0,0,0,3,0,0	0			FALSE
#REF!	PEM	0					DEFAULT	DEFAULT	#REF!	#REF!	4,0,0,0,4,0,0	0			FALSE
#REF!	No PEM	0					DEFAULT	DEFAULT	#REF!	#REF!	4,0,0,0,4,0,0	0			FALSE
#REF!	PEM	0					DEFAULT	DEFAULT	#REF!	#REF!	4,0,0,0,5,0,0	0			FALSE
#REF!	No PEM	0					DEFAULT	DEFAULT	#REF!	#REF!	4,0,0,0,5,0,0	0			FALSE
#REF!	PEM	0					DEFAULT	DEFAULT	#REF!	#REF!	4,0,0,0,6,0,0	0			FALSE
#REF!	No PEM	0					DEFAULT	DEFAULT	#REF!	#REF!	4,0,0,0,6,0,0	0			FALSE
